# Supplementary material for: Methodological Aspects of Green Extraction of Usnic Acid Using Natural Deep Eutectic Solvents
Source: Molecules. 2023 Jul 10;28(14):5321. doi: 10.3390/molecules28145321 (PMC10383951; doi:10.3390/molecules28145321)
Supplement: Supplementary file 1 [file molecules-28-05321-s001.zip]

Archive with 1 entries (1 files):
- molecules-2462506-supplementary.pdf
